# Supplementary material for: Priming of leaf litter decomposition by algae seems of minor importance in natural streams during autumn
Source: PLoS One. 2018 Sep 7;13(9):e0200180. doi: 10.1371/journal.pone.0200180 (PMC6128472; doi:10.1371/journal.pone.0200180)
Supplement: S1 Dataset — (XLSX) [file pone.0200180.s004.xlsx]

## Sheet: Water chemistry
Stream	Type	Canopy	Date	Water code	Temp (°C)	DO (mg/L)	DO (%)	pH	Cond (µS/cm)	Discharge (L/s)	NO3N (µg/L)	NO2N (µg/L)	NH4N (µg/L)	TIN (µg/L)	PO4P (µg/L)
Pepin	A	Open	2017-09-28	Ar1O1	12.08			7.59	303	45.18	608.952	5.187	3.31467	617.454	24.8165
Pepin	A	Closed	2017-09-28	Ar1C1	12.13			7.47	298	45.18	624.69	4.822	3.24617	632.758	27.964
Burrard	A	Open	2017-09-28	Ar2O1	14.43			7.56	210	12.47	1372.5	7.733	16.7212	1396.95	16.2145
Burrard	A	Closed	2017-09-28	Ar2C1	13.68			7.49	210	12.47	1301.43	6.446	14.6632	1322.54	12.9355
Little Campbell	A	Open	2017-09-28	Ar3O1	13.03			7.03	231	68.89	995.124	4.575	6.80617	1006.5	15.7425
Little Campbell	A	Closed	2017-09-28	Ar3C1	13.12			7.36	230	68.89	935.758	5.262	9.79567	950.815	4.669
Blaney Creek	F	Open	2017-10-03	Ar4O1	10.58			6.62	16	9.44	269.463	1	7.32967	277.793	2.268
Blaney Creek	F	Closed	2017-10-03	Ar4C1	10.65			6.07	16	9.44	256.202	8.619	25.2222	290.043	16.826
Spring Creek	F	Open	2017-10-03	Ar5O1	10.72			6.82	34	5.72	93.793	1	22.5692	117.362	14.321
Spring Creek	F	Closed	2017-10-03	Ar5C1	10.92			7.01	34	5.72	93.054	2.019	19.3192	114.392	7.4785
Mayfly Creek	F	Open	2017-10-03	Ar6O1	8.56			7.07	32	4.44	116.954	5.896	10.8762	133.726	1
Mayfly Creek	F	Closed	2017-10-03	Ar6C1	8.38			6.67	32	4.44	137.309	2.278	15.8077	155.395	2.871
Pepin	A	Open	2017-10-11	Ar1O2	9.3	9.49	82.5		381.3	48.64	706.591	5.068	18.5137	730.173	33.0215
Pepin	A	Closed	2017-10-11	Ar1C2	9.2	9.57	83.1		224.1	48.64	322.43	5.642	44.8322	372.905	32.12
Burrard	A	Open	2017-10-11	Ar2O2	9.5	8.95	78.3		156.4	18.05	1332.81	6.704	37.0967	1376.61	18.0085
Burrard	A	Closed	2017-10-11	Ar2C2	9.5	8.9	78		158.5	18.05	1508.31	6.145	35.0422	1549.49	9.8515
Little Campbell	A	Open	2017-10-11	Ar3O2	10	9.57	84.6		157	451.55	506.909	9.38	38.8082	555.097	3.737
Little Campbell	A	Closed	2017-10-11	Ar3C2	10	9.63	85.3		154.2	451.55	164.887	4.308	29.5612	198.756	3.8415
Blaney Creek	F	Open	2017-10-11	Ar4O2	10.1	11.43	101.5		14	24.79	393.337	4.824	7.97167	406.132	1
Blaney Creek	F	Closed	2017-10-11	Ar4C2	10.3	11.35	100.5		13.8	24.79	392.732	4.868	1	398.6	1
Spring Creek	F	Open	2017-10-11	Ar5O2	9.1	11.4	98.8		22.6	52.09	367.859	6.568	3.72917	378.156	1
Spring Creek	F	Closed	2017-10-11	Ar5C2	9.3	11.36	98.6		22.6	52.09	414.95	10.74	2.23917	427.93	1
Mayfly Creek	F	Open	2017-10-11	Ar6O2	7.8	11.57	97.2		21.2	38.8	209.392	10.042	6.34717	225.781	1
Mayfly Creek	F	Closed	2017-10-11	Ar6C2	7.8	11.58	97.6		21.3	38.8	224.686	5.853	9.06667	239.606	1
Pepin	A	Open	2017-10-27	Ar1O3	9	9.2	79.5	7.15	260.3	103.64	614.709		37.211	651.92	35.024
Pepin	A	Closed	2017-10-27	Ar1C3	9	9.3	80.5	7.39	274.5	103.64	765.283		57.551	822.834	40.01
Burrard	A	Open	2017-10-27	Ar2O3	9.4	10.29	89.5	7.25	229.7	293.25	1357.03		37.358	1394.38	43.259
Burrard	A	Closed	2017-10-27	Ar2C3	9.4	10.29	89.8	7.26	223.9	293.25	1599.32		54.011	1653.33	47.024
Little Campbell	A	Open	2017-10-27	Ar3O3	9.6	10.12	88.8	7.08	208	200.26	510.097		41.019	551.116	13.986
Little Campbell	A	Closed	2017-10-27	Ar3C3	9.5	10.15	88.9	7.15	209.1	200.26	296.427		53.823	350.25	13.755
Blaney Creek	F	Open	2017-10-27	Ar4O3	10.6	11.45	102.9	6.39	12.5	320.49	103.823		39.623	143.446	2.893
Blaney Creek	F	Closed	2017-10-27	Ar4C3	10.6	11.44	102.8	6.21	12.5	320.49	107.87		53.656	161.526	4.397
Spring Creek	F	Open	2017-10-27	Ar5O3	9.6	11.39	99.9	6.3	18.9	82.57	175.601		61.382	236.983	3.189
Spring Creek	F	Closed	2017-10-27	Ar5C3	9.8	11.24	99.1	6.43	19.8	82.57	179.024		39.062	218.086	5.136
Mayfly Creek	F	Open	2017-10-27	Ar6O3	8.7	11.4	97.9	6.31	19.2	54.62	154.044		41.834	195.878	5.079
Mayfly Creek	F	Closed	2017-10-27	Ar6C3	8.7	11.47	98.5	6.51	19.3	54.62	211.074		45.807	256.881	2.444
Pepin	A	Open	2017-11-14	Ar1O5	7.9	9.04	76.1	7.18	145.3	252.13	607.876		49.208	657.084	32.452
Pepin	A	Closed	2017-11-14	Ar1C5	7.9	8.98	75.6	7.24	153	252.13	744.399	21.437	41.286	807.122	40.575
Burrard	A	Open	2017-11-14	Ar2O5	8.1	10.29	87	7.05	157.8		2581.31		61.239	2642.55	134.588	Too high discharge, chemistry measured only near bridge, but samples taken at both sites
Burrard	A	Closed	2017-11-14	Ar2C5	8.1	10.29	87	7.05	157.8		1763.66		60.451	1824.11	121.826
Little Campbell	A	Open	2017-11-14	Ar3O35	7.2	10.39	87.1	6.77	134.8	1202.3	495.901		54.785	550.686	24.791
Little Campbell	A	Closed	2017-11-14	Ar3C5	7.7	10.4	87.4	6.86	134.7	1202.3	370.539		50.584	421.123	22.306
Blaney Creek	F	Open	2017-11-14	Ar4O5	7.5	11.99	100.7	6.01	13.6	1356.78	112.52		41.17	153.69	3.331
Blaney Creek	F	Closed	2017-11-14	Ar4C5	7.5	11.99	100.7	6.01	13.6	1356.78	73.242		44.963	118.205	2.669	Too high discharge, chemistry measured only near bridge, but samples taken at both sites
Spring Creek	F	Open	2017-11-14	Ar5O5	7.4	11.6	97.8	6.46	10.2	353.61	134.324		43.473	177.797	6.69
Spring Creek	F	Closed	2017-11-14	Ar5C5	7.4	11.4	98.1	6.2	10.2	353.61	153.123		39.964	193.087	2.622
Mayfly Creek	F	Open	2017-11-14	Ar6O5	6.8	11.8	97.3	6.36	12.6	613.81	194.967		56.39	251.357	4.438
Mayfly Creek	F	Closed	2017-11-14	Ar6C5	6.5	11.1	97.6	6.31	13.6	613.81	199.257		48.702	247.959	3.286
Pepin	A	Open	2017-11-28	Ar1O6	7.8	9.46	80.3	7.29	168.2	194.1	1374.34	25.673	59.955	1459.96	33.497
Pepin	A	Closed	2017-11-28	Ar1C6	7.8	9.48	80.5	7.34	169	194.1	1370.38	27.857	75.951	1474.19	34.328
Burrard	A	Open	2017-11-28	Ar2O6	8	10.67	90.8	7.25	114.9	2002.08	2149.72	20.483	93.136	2263.34	72.009
Burrard	A	Closed	2017-11-28	Ar2C6	8.1	10.72	91.3	7.28	114.3	2002.08	2007.84	21.085	94.246	2123.17	75.267
Little Campbell	A	Open	2017-11-28	Ar3O6	7.4			7.12	85	1278.4	378.311		58.643	436.954	19.619
Little Campbell	A	Closed	2017-11-28	Ar3C6	7.8			7.6	85.5	1278.4	373.059		57.009	430.068	19.608
Blaney Creek	F	Open	2017-12-05	Ar4O6	5.7	12.84	103.2	6.48	7.3	932.08	148.499		49.072	197.571	4.709
Blaney Creek	F	Closed	2017-12-05	Ar4C6	5.9	12.71	103	6.23	7.3	932.08	105.152		50.462	155.614	4.642
Spring Creek	F	Open	2017-12-05	Ar5O6	5.2	12.67	100.5	6.18	9.6	218.71	140.504		46.608	187.112	3.59
Spring Creek	F	Closed	2017-12-05	Ar5C6	5.2	12.64	100.3	6.3	9.4	218.71	73.187		55.187	128.374	3.977
Mayfly Creek	F	Open	2017-12-05	Ar6O6	3.7	13.01	99.3	6.65	8.3	149.7	147.606		47.01	194.616	3.348
Mayfly Creek	F	Closed	2017-12-05	Ar6C6	3.7	12.97	99.2	6.39	8.2	149.7	48.328		54.571	102.899	3.931

## Sheet: Other results
Rebar Code	Chlorophyll (µg)	UP (µg P/h)	UP/Clo (µgP/mgChlo h)	Days elapsed	Degree days	% AFDM rem fine bags	k (dd-1) fine bags	% AFDM rem coarse bags	k (dd-1) coarse bags
1C1	5.0212	1.11521	222.101	61	513	40.9504	0.00174037	20.0146	0.00313588
1C2	3.5912	2.2127	616.145	61	513	45.5759	0.00153176	29.4537	0.00238275
1C3	22.6496	1.60171	70.7171	61	513	27.3584	0.0025266	12.6109	0.00403628
1C4	14.5696	1.04137	71.4755	61	513	34.6434	0.0020664	21.1092	0.00303209
1C5	6.8256	0.990794	145.158
1O1	25.1136	1.17561	46.8117	61	519	40.3488	0.00174876	19.78	0.00312235
1O2	63.5648	1.22778	19.3155	61	519	32.674	0.00215528	5.97037	0.00543037
1O3	22.1696	0.96953	43.7324	61	519	36.6624	0.00193337	19.8966	0.00311102
1O4	72.3968	1.64133	22.6714	61	519	37.4589	0.00189196	12.1159	0.00406676
1O5	40.2496	1.14792	28.52	61	519	40.5267	0.00174029	18.7605	0.00322431
2C1	3.7892	0.826898	218.225	61	546	44.8331	0.00146927	5.75643	0.00522867
2C2	4.4472	0.794483	178.648	61	546	36.1202	0.00186505	2.12732	0.00705184
2C3	5.1292	1.80633	352.167	61	546	45.91	0.0014258	26.9512	0.00240136
2C4	2.2712	0.660464	290.8	61	546	40.353	0.00166209	7.00153	0.00487004
2C5	4.4952	1.05838	235.448	61	546	42.1153	0.00158381	16.7997	0.00326705
2O1	5.6952	0.87119	152.969	61	544	39.9217	0.00168796	24.5648	0.00258061
2O2	7.5296	1.4449	191.896	61	544	38.6734	0.00174636	26.3431	0.00245214
2O3	3.7092	0.963088	259.648	61	544	36.6965	0.00184281	5.07977	0.00547777
2O4	9.4016	0.932796	99.2168	61	544	34.3929	0.00196198	10.5409	0.00413587
2O5	8.2496	1.95291	236.727	61	544	41.1931	0.00163033	23.5848	0.00265546
3C1	1.1632	1.8828	1618.64	61	544	19.918	0.00296608	2.12903	0.00707629
3C2	1.5372	1.37826	896.607	61	544	17.3377	0.00322111	3.64126	0.00608978
3C3	1.2532	1.37072	1093.78	61	544	31.1976	0.00214123	8.59929	0.00451009
3C4	1.2352	1.12412	910.074	61	544	35.8358	0.00188644	24.014	0.0026223
3C5	2.7952	1.28024	458.015	61	544	9.56747	0.00431397	1.02418	0.00842147
3O1	3.5092	1.38026	393.327	61	546	26.1025	0.00245996	1.6715	0.00749349
3O2	2.6312	1.88758	717.385	61	546	14.4298	0.00354556	0.553484	0.00951775
3O3	1.8732	1.0525	561.875
3O4	1.8512	1.96222	1059.97	61	546	19.5966	0.00298501	4.6136	0.005634
3O5	1.6392	1.35998	829.663	61	546	11.9614	0.00388917	0.374321	0.0102341
4C1
4C2
4C3	1.2412	1.04306	840.364
4C4
4C5
4O1
4O2	0.5772	1.32712	2299.24
4O3
4O4	0.9152		0
4O5
5C1	0.4852	0.98322	2026.42	63	482	55.3621	0.00122671	52.4054	0.00134058
5C2	1.4172	1.23664	872.594	63	482	50.8978	0.00140114	40.5535	0.00187251
5C3	0.6792	0.64928	955.948	63	482	46.0355	0.00160946	37.3541	0.002043
5C4	1.1372	1.2458	1095.5	63	482	49.1414	0.001474	40.0561	0.00189811
5C5	0.4532	0.69638	1536.58	63	482	51.6809	0.00136947	37.8014	0.00201831
5O1	0.9932	1.40498	1414.6	63	464	49.4689	0.00151687	38.1082	0.00207918
5O2	0.8472	1.45488	1717.28	63	464	47.8203	0.00158992	42.29	0.00185479
5O3	0.8852	1.80646	2040.74	63	464	49.3228	0.00152324	17.8568	0.0037129
5O4				63	464	53.8273	0.00133489	47.1695	0.00161945
5O5	1.1332	1.31194	1157.73	63	464	42.1386	0.00186251	10.3265	0.00489323
6C1	3.3292	1.07524	322.972	63	413	45.0122	0.00193278	26.5414	0.00321178
6C2	3.1432	1.52102	483.908	63	413	52.2574	0.0015714	23.709	0.00348502
6C3	0.6612	1.49938	2267.66	63	413	49.1658	0.00171906	41.9482	0.00210347
6C4	2.4732	1.98934	804.359
6C5
6O1	2.9812	1.19856	402.039	63	401	53.5286	0.00155849	48.5106	0.00180396
6O2	1.8532	1.9708	1063.46	63	401	53.1771	0.00157492	49.4149	0.0017579
6O3	1.2972	0.80506	620.614	63	401	53.4548	0.00156193	43.8429	0.00205626
6O4		1.40804		63	401	54.7134	0.00150389	45.7321	0.00195105
6O5	1.7372	1.29984	748.239	63	401	53.8274	0.00154461	48.3529	0.00181208
